# Supplementary material for: Halogen Bonds or Not? Reassessing Noncovalent Interactions in Crystals of Periodate Anion from the Cambridge Structural Database
Source: Molecules. 2026 Jun 18;31(12):2153. doi: 10.3390/molecules31122153 (PMC13306011; doi:10.3390/molecules31122153)
Supplement: Supplementary file 1 [file molecules-31-02153-s001.zip]

Archive with 1 entries (1 files):
- molecules-4364553-supplementary.pdf
